# Supplementary material for: The Effect of Exogenous Nitrate on LCO Signalling, Cytokinin Accumulation, and Nodule Initiation in Medicago truncatula
Source: Genes (Basel). 2021 Jun 28;12(7):988. doi: 10.3390/genes12070988 (PMC8305252; doi:10.3390/genes12070988)
Supplement: Supplementary file 1 [file genes-12-00988-s001.zip]

Archive with 1 entries (1 files):
- genes-1242154-supplementary.pdf
